# Supplementary material for: Adhesion and Anti-Adhesion Abilities of Potentially Probiotic Lactic Acid Bacteria and Biofilm Eradication of Honeybee (Apis mellifera L.) Pathogens
Source: Molecules. 2022 Dec 15;27(24):8945. doi: 10.3390/molecules27248945 (PMC9786635; doi:10.3390/molecules27248945)
Supplement: Supplementary file 1 [file molecules-27-08945-s001.zip]

Archive with 1 entries (1 files):
- molecules-2101148-supplementary.pdf
